# Supplementary material for: An Integrated Extraction–Purification Process for Raspberry Leaf Polyphenols and Their In Vitro Activities
Source: Molecules. 2023 Aug 29;28(17):6321. doi: 10.3390/molecules28176321 (PMC10489654; doi:10.3390/molecules28176321)
Supplement: Supplementary file 1 [file molecules-28-06321-s001.zip]

Archive with 1 entries (1 files):
- molecules-2559973-supplementary.pdf
